# Supplementary material for: USP53 Exerts Tumor-Promoting Effects in Triple-Negative Breast Cancer by Deubiquitinating CRKL
Source: Cancers (Basel). 2023 Oct 18;15(20):5033. doi: 10.3390/cancers15205033 (PMC10605207; doi:10.3390/cancers15205033)
Supplement: Supplementary file 1 [file cancers-15-05033-s001.zip]

Archive with 1 entries (1 files):
- File S1-Original western blots.pdf
